# Supplementary material for: Alterations of the Gut Microbiome Composition and Lipid Metabolic Profile in Radiation Enteritis
Source: Front Cell Infect Microbiol. 2020 Oct 21;10:541178. doi: 10.3389/fcimb.2020.541178 (PMC7609817; doi:10.3389/fcimb.2020.541178)
Supplement: Supplementary file 1 [file Table_1.xlsx]

## Sheet: Sheet1
Bacteria	Type-1	Metabolite	Type-2	Correlation coefficient	Regulation
Alistipes	bacteria	PC(36:0e)	metabolite	0.971826	Positive
Alistipes	bacteria	Cer(d18:1/22:0)	metabolite	0.971286	Positive
Alistipes	bacteria	PE(18:1/24:0)	metabolite	0.970244	Positive
Alistipes	bacteria	PC(42:2)	metabolite	0.969683	Positive
Alistipes	bacteria	CerG1(d42:0+2O)	metabolite	0.967711	Positive
Alistipes	bacteria	PC(42:3)	metabolite	0.963541	Positive
Alistipes	bacteria	PE(18:1/22:0)	metabolite	0.962449	Positive
Alistipes	bacteria	PE(20:0e/18:1)	metabolite	0.960801	Positive
Alistipes	bacteria	Cer(d18:1/24:1)	metabolite	0.958608	Positive
Alistipes	bacteria	PC(18:0/22:2)	metabolite	0.956396	Positive
Alistipes	bacteria	TG(20:0/18:2/18:2)	metabolite	0.954634	Positive
Alistipes	bacteria	PE(20:0p/22:6)	metabolite	0.939806	Positive
Alistipes	bacteria	PC(25:0/17:2)	metabolite	0.938895	Positive
Alistipes	bacteria	PS(10:0p/8:0)	metabolite	0.935123	Positive
Alistipes	bacteria	DG(18:0/20:4)	metabolite	0.933103	Positive
Alistipes	bacteria	LPC(14:0)	metabolite	0.930678	Positive
Alistipes	bacteria	Cer(d18:1/24:0)	metabolite	0.92533	Positive
Bacteroides	bacteria	DG(18:0/20:4)	metabolite	0.996728	Positive
Bacteroides	bacteria	PE(20:0e/18:1)	metabolite	0.988543	Positive
Bacteroides	bacteria	PS(10:0p/8:0)	metabolite	0.968265	Positive
Bacteroides	bacteria	PC(36:0e)	metabolite	0.960109	Positive
Bacteroides	bacteria	Cer(d18:1/22:0)	metabolite	0.938702	Positive
Bacteroides	bacteria	TG(18:2/18:2/20:4)	metabolite	0.936137	Positive
Bacteroides	bacteria	PE(18:1/24:0)	metabolite	0.935519	Positive
Bacteroides	bacteria	LPC(17:1)	metabolite	0.933354	Positive
Bacteroides	bacteria	PC(42:2)	metabolite	0.932583	Positive
Bacteroides	bacteria	Cer(d18:1/24:0)	metabolite	0.928308	Positive
Bacteroides	bacteria	CerG1(d42:0+2O)	metabolite	0.926858	Positive
Dubosiella	bacteria	OAHFA(22:6/25:6)	metabolite	0.947599	Positive
Dubosiella	bacteria	CerG1(d40:0+O)	metabolite	-0.927552	Negative
Dubosiella	bacteria	PS(38:3)	metabolite	-0.928652	Negative
Dubosiella	bacteria	PE(40:3p)	metabolite	-0.930613	Negative
Dubosiella	bacteria	SM(d36:5)	metabolite	-0.931982	Negative
Dubosiella	bacteria	FA(22:6)	metabolite	-0.940045	Negative
Dubosiella	bacteria	PC(18:4/16:0)	metabolite	-0.943865	Negative
Dubosiella	bacteria	PC(24:5/18:0)	metabolite	-0.944097	Negative
Dubosiella	bacteria	CerG1(d20:1/20:0+O)	metabolite	-0.947284	Negative
Dubosiella	bacteria	PE(18:0e/18:2)	metabolite	-0.950424	Negative
Dubosiella	bacteria	PE(16:0p/18:3)	metabolite	-0.950991	Negative
Dubosiella	bacteria	PC(20:4/17:3)	metabolite	-0.953521	Negative
Dubosiella	bacteria	PI(40:6)	metabolite	-0.955293	Negative
Dubosiella	bacteria	LPC(38:5)	metabolite	-0.960733	Negative
Dubosiella	bacteria	LPI(35:5)	metabolite	-0.962759	Negative
Dubosiella	bacteria	PC(31:3)	metabolite	-0.964414	Negative
Dubosiella	bacteria	PC(35:2)	metabolite	-0.969063	Negative
Eggerthellaceae	bacteria	PC(35:6)	metabolite	0.956092	Positive
Escherichia-Shigella	bacteria	TG(18:2/18:2/20:4)	metabolite	0.998877	Positive
Escherichia-Shigella	bacteria	TG(16:1/18:1/18:2)	metabolite	0.994082	Positive
Escherichia-Shigella	bacteria	PI(18:0/16:1)	metabolite	0.980915	Positive
Escherichia-Shigella	bacteria	PC(41:2)	metabolite	0.980291	Positive
Escherichia-Shigella	bacteria	PC(40:1)	metabolite	0.958552	Positive
Escherichia-Shigella	bacteria	DG(18:0/20:4)	metabolite	0.951941	Positive
Escherichia-Shigella	bacteria	PS(10:0p/8:0)	metabolite	0.949686	Positive
Escherichia-Shigella	bacteria	PC(24:5/20:0)	metabolite	0.947869	Positive
Escherichia-Shigella	bacteria	Cer(d18:1/18:0)	metabolite	0.947241	Positive
Escherichia-Shigella	bacteria	PE(20:0e/18:1)	metabolite	0.945906	Positive
